# Supplementary material for: Pharmacological disruption of mSWI/SNF complex activity restricts SARS-CoV-2 infection
Source: Nat Genet. 2023 Mar 9;55(3):471–83. doi: 10.1038/s41588-023-01307-z (PMC10011139; doi:10.1038/s41588-023-01307-z)
Supplement: Source Data Fig. 1 — Statistical source data. [file 41588_2023_1307_MOESM3_ESM.xlsx]

## Sheet: Fig 1b
icSARS-CoV-2-mNG infectivity % of mNG+ cells
Control	32.522	30.241	32.6075
ACE2-sgRNA	10.151	10.191	2.6565
SMARCA4-sg#1	12.897	11.794	16.6065
SMARCA4-sg#2	14.285	13.324	12.763
ARID1A-sg#1	6.691	7.078	6.544
ARID1A-sg#2	8.976	9.1685	9.04
ARID2-sg#1	45.707	37.7815	42.1925
ARID2-sg#2	36.876	39.1	47.415
BRD9-sg#1	37.47	35.433	34.7535
BRD9-sg#2	39.127	40.087	44.2365

## Sheet: Fig1d
icSARS-CoV-2 infectivity % of mNG+ cells
WT	21.483	16.1637	18.2273
KO+Empty	0.56	0.389333	0.553333
KO+SMARCA4 WT	16.8195	12.607	21.3257
KO+SMARCA4 K785R	1.6635	0.751333	1.94733

## Sheet: Fig 1e
Plaque assays
	WT			KO+Empty			KO+SMARCA4 WT			KO+SMARCA4 K785R
1h	50	50	50	50	50	50	50	50	50	100	50	50
24h	50000	60000	45000	200	150	250	90000	70000	70000	100	150	200
48h	35000000	15000000	20000000	60000	50000	65000	20000000	25000000	15000000	15000	10000	10000

## Sheet: Fig 1f
Cell viability (%)
SARS-CoV-2
WT	27.5	33.3333	28.3333
KO+Empty	68.5	61	59.3333
KO+SMARCA4 WT	31	35.6667	37
KO+SMARCA4 K785R	67	68.3333	65.6667
HKU5-SARS1-S
WT	43	47.3333	39.3333
KO+Empty	90.5	83.3333	69
KO+SMARCA4 WT	53.5	53	52.3333
KO+SMARCA4 K785R	85	87.6667	77.6667
MERS-CoV
WT	26	24.3333	22.6667
KO+Empty	24	22	20.6667
KO+SMARCA4 WT	20	20	19.3333
KO+SMARCA4 K785R	30.5	26	16.6667

## Sheet: Fig1g
SARS-CoV-2-S pseudovirus entry (%)
WT	104	97	100
KO+Empty	20	22	26
KO+SMARCA4 WT	96	93	103
KO+SMARCA4 K785R	30	35	24
SARS-CoV-1-S pseudovirus entry (%)
WT	99	114	88
KO+Empty	20	21	21
KO+SMARCA4 WT	71	90	80
KO+SMARCA4 K785R	22	16	23
MERS-CoV-S pseudovirus entry (%)
WT	104	95	100
KO+Empty	78	89	99
KO+SMARCA4 WT	115	91	96
KO+SMARCA4 K785R	98	108	96
