# Supplementary material for: Pharmacological disruption of mSWI/SNF complex activity restricts SARS-CoV-2 infection
Source: Nat Genet. 2023 Mar 9;55(3):471–83. doi: 10.1038/s41588-023-01307-z (PMC10011139; doi:10.1038/s41588-023-01307-z)
Supplement: Source Data Fig. 2 — Statistical source data. [file 41588_2023_1307_MOESM4_ESM.xlsx]

## Sheet: Fig 2g
LogCPM
	ACE2
WT Rep1	5.79465
WT Rep2	5.66898
KO+ Empty Rep1	2.07907
KO+ Empty Rep2	2.02166
KO+ WT Rep1	3.73785
KO+ WT Rep2	3.78309
KO+ K785R Rep1	0.804261
KO+ K785R Rep2	0.845426

## Sheet: Fig 2j
Pseudovirus entry (% of WT)
WT	110.5	95.5	94
SMARCA4-KO	17.5	20	20.5
SMARCA4-KO+ACE2	115	108	90.5
Plaque assays
Vero	WT			KO			KO+ACE2
1h	150	350	650	350	350	550	350	100	100
24h	4500000	6000000	2000000	6000	2500	1500	3000000	1250000	1700000
