# Supplementary material for: Pharmacological disruption of mSWI/SNF complex activity restricts SARS-CoV-2 infection
Source: Nat Genet. 2023 Mar 9;55(3):471–83. doi: 10.1038/s41588-023-01307-z (PMC10011139; doi:10.1038/s41588-023-01307-z)
Supplement: Source Data Fig. 3 — Statistical source data. [file 41588_2023_1307_MOESM5_ESM.xlsx]

## Sheet: Fig 3d
ACE2 expression
Ctrl	1.07	0.98	0.975
HNF1A-KO#1	0.17	0.15	0.165
HNF1A-KO#2	0.19	0.16	0.235
HNF1B-KO#1	0.16	0.14	0.14
HNF1B-KO#2	0.21	0.2	0.18

## Sheet: Fig 3e
icSARS-CoV-2-mNG+ cells (%)
Ctrl	20.7335	26.681	24.837
HNF1A-KO#1	4.295	2.44667	2.914
HNF1A-KO#2	4.3975	3.58567	5.21033
HNF1B-KO#1	2.8955	2.757	5.60933
HNF1B-KO#2	6.108	5.609	1.88067

## Sheet: Fig 3f
Palque assays
Vero	WT			HNF1A-KO			HNF1B-KO
1h	150	350	650	150	250	450	150	150	150
24h	6500000	6000000	3500000	15000	60000	51000	50000	60000	105000
48h	50000000	50000000	50000000	600000	500000	750000	200000	450000	800000

## Sheet: Fig 3g
Pseudovirus entry (% of Control)
Ctrl	117	79	103
HNF1A-KO#1	20	19	19
HNF1A-KO#2	17	15	15
HNF1B-KO#1	17	13	14
HNF1B-KO#2	22	12	17
