# Supplementary material for: Pharmacological disruption of mSWI/SNF complex activity restricts SARS-CoV-2 infection
Source: Nat Genet. 2023 Mar 9;55(3):471–83. doi: 10.1038/s41588-023-01307-z (PMC10011139; doi:10.1038/s41588-023-01307-z)
Supplement: Source Data Fig. 4 — Statistical source data. [file 41588_2023_1307_MOESM6_ESM.xlsx]

## Sheet: Fig4b
Comp12 on ACE2 expression in Vero-E6
Comp12 treatment (h)	0	4	8	12	16	20	24	48
	1.08	0.39	0.35	0.26	0.28	0.2	0.15	0.1
	1.12	0.37	0.32	0.26	0.25	0.16	0.15	0.08
	0.9	0.32	0.3	0.245	0.23	0.115	0.13	0.06

## Sheet: Fig 4c
Cell viability (%)
Comp12 (mM)	Mock			SARS-CoV-2
0	94	100	106	36	36	29
0.16	89	93	96	61	64	56
0.31	95	86	101	77	71	67
0.62	91	97	95	88	86	82
1.25	94	99	100	94	91	90
2.5	109	111	114	102	97	92

## Sheet: Fig 4d
Psuedovirus entry (% of DMSO)					Psuedovirus entry (% of IgG)
DMSO	1.25 uM Comp12	2.5 uM Comp12			IgG	anti-ACE2 (20 ug/ml)
107.5	47.5	19.5			95	15
97.5	49.5	24			105	16.5
95	49.5	25			100	17

## Sheet: Fig 4e
Plaque assays in Vero
	DMSO			1.25 uM Comp12			2.5 uMComp12
1h	150	150	100	250	200	150	50	150	150
24h	7500000	6000000	3500000	50000	55000	65000	1500	2000	3050

## Sheet: Fig 4f
ACE2 qPCR
Vero-E6
DMSO	1.11	1.1	0.8525
1.25 uM Comp12	0.01	0.02	0.01
2.5 uM Comp12	0.04	0.03	0.02
Huh7.5
DMSO	1.22	0.95	1.025
1.25 uM Comp12	0.24	0.26	0.21
2.5 uM Comp12	0.16	0.15	0.125
Calu-3
DMSO	1.07	1.07	0.935
1.25 uM Comp12	0.59	0.64	0.535
2.5 uM Comp12	0.37	0.37	0.335

## Sheet: Fig 4g
ACE2 qPCR in Vero E6
	Comp14		ACBI1		dBRD9
DMSO	1.25 uM	2.5 uM	1.25 uM	2.5 uM	1.25 uM	2.5 uM
1.03	0.17	0.12	0.66	0.38	1.1	0.88
0.94	0.2	0.1	0.57	0.31	1.06	0.95
1.045	0.205	0.13	0.685	0.4	1.265	1.075
ACE2 qPCR in Huh7.5
	Comp14		ACBI1		dBRD9
DMSO	1.25 uM	2.5 uM	1.25 uM	2.5 uM	1.25 uM	2.5 uM
1	0.52	0.23	0.45	0.32	0.95	1.27
0.92	0.61	0.17	0.46	0.35	1.23	1.03
0.965	0.48	0.2	0.345	0.135	1.11	1.22

## Sheet: Fig 4h
icSARS-CoV-2-mNG infectivity (% of mNG+ cells) in Vero E6
DMSO	Comp14	ABCl1	dBRD9
20.2395	2.65	7.395	13.5845
20.9497	4.18067	8.46033	24.6233
21.8	2.63667	4.55533	15.456
icSARS-CoV-2-mNG infectivity (% of mNG+ cells) in Huh7.5
DMSO	Comp14	ABCl1	dBRD9
13.098	1.227	1.012	10.368
19.352	1.66233	2.739	18.6803
19.9103	1.60167	2.08467	16.7463

## Sheet: Fig 4i
Cell viability in Vero (%)
	DMSO			Comp12
WA01	23.5	19.3333	19	74.5	72.6667	69.3333
B	35	33.3333	31.3333	84	84.3333	82.6667
B.1.5	21	21.3333	20	74	74.6667	68.6667
B.1.1.222	40.5	41.3333	34.6667	90.5	92.3333	85
B.1.1.298	44	49	37	68	70	86.3333
B.1.1.7 (Alpha)	28	27.3333	26	81	75.3333	74
B.1.351 (Beta)	28.5	26	24.6667	85.5	85.6667	79.6667
P.1 (Gamma)	19	19.3333	18	62	61.3333	59.3333
B.1.617.2 (Delta)	38	35	36.6667	87.5	71.3333	72
B.1.1.529 (Omicron)	20	19	25.3333	67.5	67.3333	81.3333

## Sheet: Fig 4j
Plaque assays
Vero	WA1			E802D
DMSO	7500000	11000000	8000000	3000000	3000000	1000000
Remdesivir	300	400	500	35000	20000	50000
Comp12	2000	1000	1100	750	800	500
Plaque assays
Calu-3	WA1			E802D
DMSO	2000000	1000000	800000	1500000	1000000	2000000
Remdesivir	500	700	900	80000	50000	30000
Comp12	10000	6000	7000	4500	4000	6000
