# Supplementary material for: Pharmacological disruption of mSWI/SNF complex activity restricts SARS-CoV-2 infection
Source: Nat Genet. 2023 Mar 9;55(3):471–83. doi: 10.1038/s41588-023-01307-z (PMC10011139; doi:10.1038/s41588-023-01307-z)
Supplement: Source Data Fig. 5 — Statistical source data. [file 41588_2023_1307_MOESM7_ESM.xlsx]

## Sheet: Fig 5b
SARS-CoV-2 Plaque assays
	DMSO			2.5μM Comp12			5μM Comp12
1hpi	200	500	600	200	100	300	500	700	800
24hpi	9000	8000	6000	100	100	100	100	300	200
48hpi	100000	200000	200000	500	600	200	400	800	300
72hpi	90000000	110000000	80000000	1200	700	900	700	800	500
qPCR for SARS-CoV-2
	DMSO			2.5μM Comp12			5μM Comp12
1hpi	15759	14639	17604	18870	21208	24463	16578	25987	20234
24hpi	179031	144616	177827	38682	41827	45915	42301	39715	44720
48hpi	3546302	3724700	4411260	52264	60504	50418	16735	18592	16404
72hpi	412904160	403796736	446943424	132407	127241	116174	25457	17273	14570

## Sheet: Fig 5c
HKU5-SARS-CoV-1-S plaque assays in HBECs
	DMSO			2.5μM Comp12			5μM Comp12
1hpi	300	100	200	300	200	200	100	100	100
48hpi	900000	900000	600000	400	300	300	300	300	500

## Sheet: Fig 5d
MERS plaque assays in HBECs
	DMSO			2.5μM Comp12			5μM Comp12
1hpi	200	100	200	100	100	200	100	100	300
48hpi	30000	20000	40000	50000	50000	30000	40000	60000	30000

## Sheet: Fig 5e
qPCR for IAV PA gene
	DMSO			2.5μM Comp12			5μM Comp12
1hpi	27522	29512	25407	27878	28329	25088	21593	22952	20713
48hpi	1.66194e+06	1.43206e+06	1173519	1.23552e+06	1.22806e+06	1.11548e+06	1.27022e+06	1.01806e+06	1.09708e+06

## Sheet: Fig 5f
Plaque assay PFU/ml
DMSO	Remdesivir	Comp12	DMSO	Remdesivir	Comp12
250000	300	750	250000	6500	700
500000	150	700	250000	6000	550
650000	250	850	100000	6500	800

## Sheet: Fig 5g 
ACE2 qPCR in HBECs
DMSO	Comp12	Comp14	ABCI1	dBRD9
1.00632	0.0796665	0.0827285	0.0735555	1.05083
1.02037	0.0542995	0.0765905	0.076918	0.832164
0.835189	0.0411015	0.0524605	0.057616	0.928956
Plaque assay in HBECs
DMSO	Comp12	Comp14	ABCI1	dBRD9
750000	750	550	750	650000
800000	700	850	1100	850000
950000	650	800	800	900000

## Sheet: Fig 5h
Durg	% Infection		MTT
Concentration	Mean	SD	Mean	SD
10	4.89	1.85	78.2803	17.6049
3.33333	4.1	5.19	79.1985	9.97
1.11111	126.72	18.3	79.1795	5.9025
0.37037	129.29	4.84	93.2137	9.76638
0.123457	127.87	6.08	98.6768	12.7263
0.041152	111.27	6.77	139.094	5.11539
0.01	100	9.55	100	14.7794

## Sheet: Fig 5i
ACE2 qPCR in HIEs
DMSO	Comp12	Comp14	ABCI1	dBRD9
1.18583	0.012604	0.029221	0.431734	1.31431
1.09107	0.015023	0.0269	0.36029	1.06687
0.861549	0.0112365	0.029379	0.317511	1.1656
Plaque assay in HIEs
DMSO	Comp12	Comp14	ABCI1	dBRD9	Remdesivir
4500	10	30	500	5000	10
9500	20	50	300	7000	10
5000	10	10	400	3000	10

## Sheet: Fig 5j
Ace2 qPCR in MIE
DMSO	Comp12	Comp14	ABCI1	dBRD9
0.999905	0.897261	0.761374	0.850959	0.875844
1.07777	0.847708	1.13365	0.729043	0.758192
0.877515	0.651384	0.505046	0.500863	0.557719
plaque assay in MIE
DMSO	Comp12	Comp14	ABCI1	dBRD9	Remdesivir
110000	100000	70000	30000	60000	40
40000	40000	100000	50000	80000	60
60000	90000	50000	80000	90000	70
