# Supplementary material for: Pharmacological disruption of mSWI/SNF complex activity restricts SARS-CoV-2 infection
Source: Nat Genet. 2023 Mar 9;55(3):471–83. doi: 10.1038/s41588-023-01307-z (PMC10011139; doi:10.1038/s41588-023-01307-z)
Supplement: Source Data Extended Data Fig. 1 — Statistical source data. [file 41588_2023_1307_MOESM8_ESM.xlsx]

## Sheet: Extended Fig 1c
Cell Viability (% of Mock)
Control	ACE2-sgRNA	SMARCA4-sg#1	SMARCA4-sg#2	ARID1A-sg#1	ARID1A-sg#2	ARID2-sg#1	ARID2-sg#2	BRD9-sg#1	BRD9-sg#2
21	68	57	41	44	40	20	25	22	17
19	70	51.5	44.5	43	43.5	19	20	22	18
20	65.5	47.5	54	44	40.5	18	24	21	18

## Sheet: Extended Fig 1d
Pseudovirus entry (% of control)
Control	ACE2-sgRNA	SMARCA4-sg#1	SMARCA4-sg#2	ARID1A-sg#1	ARID1A-sg#2	ARID2-sg#1	ARID2-sg#2	BRD9-sg#1	BRD9-sg#2
110	20	40	43	59	64	96	101	116	120
110	18	42	32	40	57	90	104	108	146
80	17	43	46	61	41	91	95	118	98

## Sheet: Extended Fig 1e
ACE2 protein quantification (relative to LMNB1)
Ctrl	SMARCA4-sg#1	SMARCA4-sg#2	BRD9-sg#1	BRD9-sg#2	ARID2-sg#1	ARID2-sg#2
1	0.47	0.22	0.83	0.91	0.97	0.98
