# Supplementary material for: Pharmacological disruption of mSWI/SNF complex activity restricts SARS-CoV-2 infection
Source: Nat Genet. 2023 Mar 9;55(3):471–83. doi: 10.1038/s41588-023-01307-z (PMC10011139; doi:10.1038/s41588-023-01307-z)
Supplement: Source Data Extended Data Fig. 2 — Statistical source data. [file 41588_2023_1307_MOESM9_ESM.xlsx]

## Sheet: Extended Fig 2a
Cell viability (% of Mock)
	Control	SMARCA4-sg#1	SMARCA4-sg#2	ARID2-sg#1	ARID2-sg#2	BRD9-sg#1	BRD9-sg#2
SARS-CoV-2	36.5	72.5	66	35	37.5	25	31
	32	69.3333	74.3333	33	37.3333	26.3333	30.6667
	34.6667	78	85	34.3333	46	31.3333	38.3333
HKU5-SARS1	25.5	55	58	26	18.5	24	17.5
	26.6667	56.6667	59.6667	23.3333	22.3333	24.6667	20
	30.3333	63.3333	65	27.3333	22	27	22.6667
MERS-CoV	17	18.5	18.5	18	19.5	14	13.5
	12.6667	15.6667	14.6667	12	16	10.6667	12.6667
	14.6667	17.6667	16.3333	15	17.6667	15	11.3333

## Sheet: Extended Fig 2b
icSARS-CoV-2-mNG (% of mNG+ cells)
Control	SMARCA4-sg#1	SMARCA4-sg#2	ARID2-sg#1	ARID2-sg#2	BRD9-sg#1	BRD9-sg#2
25.793	15.9885	11.1725	19.152	25.1795	21.9825	17.526
22.565	11.5063	11.976	17.7533	19.2023	21.244	20.4283
24.6747	12.9073	8.92267	23.322	25.5553	20.4667	23.6267

## Sheet: Extended Fig 2c
Plaque assay in Huh7.5
	Control			SMARCA4-sg#1			SMARCA4-sg#2
1h	50	100	50	50	100	50	50	50	50
24h	1500000	900000	1050000	110000	150000	200000	75000	50000	75000
48h	2000000	5500000	2500000	450000	350000	800000	100000	250000	100000

## Sheet: Extended Fig 3d
Pseudovirus entry (% of control)
Control	SMARCA4-sg#1	SMARCA4-sg#2	Control	ACE2-sgRNA	CTSL-sgRNA
106	53	38	106	25	52
100	62	38	99	23	50
94	51	35	95	22	44

## Sheet: Extended Fig 3f
Cell viability (% of Mock)
Control	SMARCA4-sg#1	SMARCA4-sg#2
58.5	76	81.5
57.3333	79	79.6667
47.6667	79.3333	85

## Sheet: Extended Fig 3g
Cell viability (% of Mock)
Control	SMARCA4-sg#1	SMARCA4-sg#2
98	81	69
102	87	59
100	72	46
