# Supplementary material for: Pharmacological disruption of mSWI/SNF complex activity restricts SARS-CoV-2 infection
Source: Nat Genet. 2023 Mar 9;55(3):471–83. doi: 10.1038/s41588-023-01307-z (PMC10011139; doi:10.1038/s41588-023-01307-z)
Supplement: Source Data Extended Data Fig. 3 — Statistical source data. [file 41588_2023_1307_MOESM10_ESM.xlsx]

## Sheet: Extended Fig 3b
Cell viability (% of Mock)
WT	KO#1	KO#2	KO#3	KO#4
22.5	89.5	82	80	71.5
24	75	73.5	84	72.5
18.6667	68.6667	71.3333	86.6667	74.6667

## Sheet: Extended Fig 3c
icSARS-CoV-2 infectivity (% of mNG+ cells)
WT	KO#1	KO#2	KO#3	KO#4
26.897	0.537	7.554	3.199	5.083
26.9727	1.013	6.26467	5.52267	8.15333
22.0093	0.532	3.62433	2.79067	2.07567

## Sheet: Extended Fig 3d
Pseudovirus infection (% of WT)
WT	KO#1	KO#2	KO#3	KO#4
107	13	21	5	37
96	12	24	4	30
96	8	27	4	33

## Sheet: Extended Fig 3e
Replicate 1
Day 3
Sample	Luminescence	Ratio
Vero WT	300682	1
Vero SMARCA4 KO	401022	1.33371
Vero SMARCA4 KO B2 + Empty Vector	233447	0.776393
Vero SMARCA4 KO B2 + SMARCA4 WT	294786	0.980391
Vero SMARCA4 KO B2 + SMARCA4 K785R	362506	1.20561
Day 6
Sample	Luminescence	Ratio
Vero WT	546388	1
Vero SMARCA4 KO	404676	0.740639
Vero SMARCA4 KO B2 + Empty Vector	577385	1.05673
Vero SMARCA4 KO B2 + SMARCA4 WT	519568	0.950915
Vero SMARCA4 KO B2 + SMARCA4 K785R	643280	1.17733
Day 9
Sample	Luminescence	Ratio
Vero WT	507994	1
Vero SMARCA4 KO	380639	0.749298
Vero SMARCA4 KO B2 + Empty Vector	431226	0.84888
Vero SMARCA4 KO B2 + SMARCA4 WT	542104	1.06715
Vero SMARCA4 KO B2 + SMARCA4 K785R	570708	1.12345
Day 12
Sample	Luminescence	Ratio
Vero WT	589773	1
Vero SMARCA4 KO	577496	0.979183
Vero SMARCA4 KO B2 + Empty Vector	589905	1.00022
Vero SMARCA4 KO B2 + SMARCA4 WT	587292	0.995792
Vero SMARCA4 KO B2 + SMARCA4 K785R	618073	1.04798
Replicate 2
Day 3
Sample	Luminescence	Ratio
Vero WT	483422	1
Vero SMARCA4 KO	474162	0.980844
Vero SMARCA4 KO B2 + Empty Vector	461365	0.954374
Vero SMARCA4 KO B2 + SMARCA4 WT	542916	1.12307
Vero SMARCA4 KO B2 + SMARCA4 K785R	554748	1.14754
Day 6
Sample	Luminescence	Ratio
Vero WT	554278	1
Vero SMARCA4 KO	466159	0.84102
Vero SMARCA4 KO B2 + Empty Vector	474325	0.855752
Vero SMARCA4 KO B2 + SMARCA4 WT	533260	0.962081
Vero SMARCA4 KO B2 + SMARCA4 K785R	556279	1.00361
Day 9
Sample	Luminescence	Ratio
Vero WT	526627	1
Vero SMARCA4 KO	502470	0.95413
Vero SMARCA4 KO B2 + Empty Vector	385964	0.732899
Vero SMARCA4 KO B2 + SMARCA4 WT	467311	0.887366
Vero SMARCA4 KO B2 + SMARCA4 K785R	375502	0.713033
Day 12
Sample	Luminescence	Ratio
Vero WT	625684	1
Vero SMARCA4 KO	399311	0.6382
Vero SMARCA4 KO B2 + Empty Vector	444183	0.709917
Vero SMARCA4 KO B2 + SMARCA4 WT	633005	1.0117
Vero SMARCA4 KO B2 + SMARCA4 K785R	621265	0.992938
Replicate 3
Day 3
Sample	Luminescence	Ratio
Vero WT	518443	1
Vero SMARCA4 KO	468571	0.903803
Vero SMARCA4 KO B2 + Empty Vector	481904	0.929521
Vero SMARCA4 KO B2 + SMARCA4 WT	557637	1.0756
Vero SMARCA4 KO B2 + SMARCA4 K785R	560919	1.08193
Day 6
Sample	Luminescence	Ratio
Vero WT	570622	1.10065
Vero SMARCA4 KO	482184	0.930061
Vero SMARCA4 KO B2 + Empty Vector	391950	0.756013
Vero SMARCA4 KO B2 + SMARCA4 WT	554793	1.07011
Vero SMARCA4 KO B2 + SMARCA4 K785R	657216	1.26767
Day 9
Sample	Luminescence	Ratio
Vero WT	554268	1
Vero SMARCA4 KO	325506	0.587272
Vero SMARCA4 KO B2 + Empty Vector	533973	0.963383
Vero SMARCA4 KO B2 + SMARCA4 WT	489206	0.882616
Vero SMARCA4 KO B2 + SMARCA4 K785R	395156	0.712933
Day 12
Sample	Luminescence	Ratio
Vero WT	601832	1
Vero SMARCA4 KO	529531	0.879866
Vero SMARCA4 KO B2 + Empty Vector	443000	0.736086
Vero SMARCA4 KO B2 + SMARCA4 WT	612630	1.01794
Vero SMARCA4 KO B2 + SMARCA4 K785R	642946	1.06832
