# Supplementary material for: Pharmacological disruption of mSWI/SNF complex activity restricts SARS-CoV-2 infection
Source: Nat Genet. 2023 Mar 9;55(3):471–83. doi: 10.1038/s41588-023-01307-z (PMC10011139; doi:10.1038/s41588-023-01307-z)
Supplement: Source Data Extended Data Fig. 4 — Statistical source data. [file 41588_2023_1307_MOESM11_ESM.xlsx]

## Sheet: Extended Fig 4j
LogCPM
	ACE2	HNF1A	SLC4A4
WT Rep1	5.79465	3.2153	10.8889
WT Rep2	5.66898	3.46449	10.8668
KO+ Empty Rep1	2.07907	1.37232	8.66753
KO+ Empty Rep2	2.02166	0.962235	8.61164
KO+ WT Rep1	3.73785	2.42569	10.0436
KO+ WT Rep2	3.78309	2.37841	10.1739
KO+ K785R Rep1	0.804261	1.78629	8.02472
KO+ K785R Rep2	0.845426	1.03802	7.91371
