# Supplementary material for: Pharmacological disruption of mSWI/SNF complex activity restricts SARS-CoV-2 infection
Source: Nat Genet. 2023 Mar 9;55(3):471–83. doi: 10.1038/s41588-023-01307-z (PMC10011139; doi:10.1038/s41588-023-01307-z)
Supplement: Source Data Extended Data Fig. 5 — Statistical source data. [file 41588_2023_1307_MOESM12_ESM.xlsx]

## Sheet: Extended Fig 5a
LogCPM
	HNF1A	HNF1B
WT Rep1	3.2153	8.4182
WT Rep2	3.46449	8.71471
KO+ Empty Rep1	1.37232	8.62148
KO+ Empty Rep2	0.962235	8.91571
KO+ WT Rep1	2.42569	9.05001
KO+ WT Rep2	2.37841	9.20849
KO+ K785R Rep1	1.78629	8.67142
KO+ K785R Rep2	1.03802	9.00493

## Sheet: Extended Fig 5c
ACE2 qPCR in Huh7.5
Ctrl	HNF1A-KO#1	HNF1A-KO#2	HNF1B-KO#1	HNF1B-KO#2
1.05	0.43	0.47	0.57	0.48
0.97	0.36	0.42	0.58	0.71
0.98	0.45	0.28	0.63	0.34

## Sheet: Extended Fig 5d
icSARS-CoV-2-mNG (% of mNG+ cells)
Ctrl	HNF1A-KO#1	HNF1A-KO#2	HNF1B-KO#1	HNF1B-KO#2
19.0375	14.8385	13.6005	10.784	11.837
28.21	11.5323	7.614	12.0783	5.714
27.613	14.975	9.008	10.975	9.999

## Sheet: Extended Fig 5e
Pseudovirus entry (% of control)
Ctrl	HNF1A-KO#1	HNF1A-KO#2	HNF1B-KO#1	HNF1B-KO#2
105	42	32	47	48
94	53	41	45	43
101	44	35	32	39
