# Supplementary material for: Pharmacological disruption of mSWI/SNF complex activity restricts SARS-CoV-2 infection
Source: Nat Genet. 2023 Mar 9;55(3):471–83. doi: 10.1038/s41588-023-01307-z (PMC10011139; doi:10.1038/s41588-023-01307-z)
Supplement: Source Data Extended Data Fig. 6 — Statistical source data. [file 41588_2023_1307_MOESM13_ESM.xlsx]

## Sheet: Extended Fig 6a
Comp12 on DPP4 expression in Vero-E6
Comp12 treatment (h)	0	4	8	12	16	20	24	48
	1.03	1.18	1.14	1.08	1.26	1.28	1.39	1.69
	0.78	1.03	0.92	0.96	1.07	1.47	1.19	1.53
	1.095	0.75	0.88	0.79	0.925	0.8	0.85	1.205

## Sheet: Extended Fig 6b
Cell viability (% of DMSO)
Comp12 (uM)	Mock			MERS-CoV
0	94	100	106	55	56	57
0.16	89	93	96	43	47	36
0.31	95	86	101	57	54	44
0.62	91	97	95	55	63	44
1.25	94	99	100	54	67	40
2.5	109	111	114	56	50	40

## Sheet: Extended Fig 6c
Pseudovirus infection (% of WT)
DMSO	Comp12 1.25 uM)	Comp12 2.5 uM
108	111	128
88	112	127
104	105	126

## Sheet: Extended Fig 6d
Plaque assay in Vero E6
DMSO	Comp14	ABCl1	dBRD9
8000000	160000	400000	2000000
10000000	100000	1000000	13000000
11000000	200000	600000	10000000
Plaque assay in Huh7.5
DMSO	Comp14	ABCl1	dBRD9
140000	800	100	140000
200000	800	100	120000
120000	700	200	150000

## Sheet: Extended Fig 6e
Psuedovirus entry (% of DMSO) in Vero E6
DMSO	Comp14	ABCl1	dBRD9
109	17.5	22.5	95.5
91	16.5	27	110.5
109	40	37.5	124
Psuedovirus entry (% of DMSO) in Huh7.5
DMSO	Comp14	ABCl1	dBRD9
96.5	26.5	30.5	97
103.5	23	21.5	82
106	14	23	75.5
