# Supplementary material for: Pharmacological disruption of mSWI/SNF complex activity restricts SARS-CoV-2 infection
Source: Nat Genet. 2023 Mar 9;55(3):471–83. doi: 10.1038/s41588-023-01307-z (PMC10011139; doi:10.1038/s41588-023-01307-z)
Supplement: Source Data Extended Data Fig. 8 — Statistical source data. [file 41588_2023_1307_MOESM14_ESM.xlsx]

## Sheet: Extended Fig 8a
Cell viability (RLU)
DMSO	2.5 uM Comp12	5 uM Comp12
441744	398954	370149
433566	391638	400596
424551	393282	361677
431179	399998	375030

## Sheet: Extended Fig 8b
ACE2 qPCR in HBECs
	Comp12 (days)
DMSO	1	2	3	4
1.00632	0.0670965	0.0779115	0.03285	0.0796665
1.02037	0.0683225	0.090162	0.025895	0.0542995
0.835189	0.0677135	0.0760815	0.029443	0.0411015
Plaque assay in HBECs
	Comp12 (days)
DMSO	1	2	3	4
300000	110000	25000	1000	750
500000	90000	20000	450	700
650000	125000	25000	950	850

## Sheet: Extended Fig 8c
HNF1A qPCR in HBECs
	Comp12 (days)
DMSO	1	2	3	4
1	0.091966	0.001651	0.007168	0.124516
0.928326	0.081241	0.076842	0.000648	0.000926
1.12349	0.019489	0.195586	0.000699	0.022321
SLC4A4 qPCR in HBECs
	Comp12 (days)
DMSO	1	2	3	4
1	0.07656	0.112488	0.077342	0.063062
1.15858	0.091125	0.071941	0.056619	0.059267
0.960019	0.060133	0.065006	0.055466	0.052055

## Sheet: Extended Fig 8f
HNF1A qPCR in HBECs
DMSO	Comp12	Comp14	ABCI1	dBRD9
1	0.124516	0.00127	0.166408	1.76472
0.928326	0.000926	0.059041	0.00201	0.62924
1.12349	0.022321	0.001259	0.002021	0.674822
SLC4A4 qPCR in HBECs
DMSO	Comp12	Comp14	ABCI1	dBRD9
1	0.063062	0.132866	0.106908	0.815419
1.15858	0.059267	0.118444	0.098262	0.76346
0.960019	0.052055	0.100666	0.070404	0.855971
