# Supplementary material for: Pharmacological disruption of mSWI/SNF complex activity restricts SARS-CoV-2 infection
Source: Nat Genet. 2023 Mar 9;55(3):471–83. doi: 10.1038/s41588-023-01307-z (PMC10011139; doi:10.1038/s41588-023-01307-z)
Supplement: Source Data Extended Data Fig. 9 — Statistical source data. [file 41588_2023_1307_MOESM15_ESM.xlsx]

## Sheet: Extended Fig 9b
	Cell viability (% of Mock)
Days	DMSO							Comp12 (-4 days)			Comp12 (-1 days)							Comp12 (-1 days)
	#1	#2	#3	#4	#5	#6	#7	#1	#2	#3
-4	100	100	100	100	100	100	100	100	100	100
-3	99	101	104	101	102	99	99	103	100	99
-2	104	91	94	91	102	95	91	100	100	88
-1	99	96	94	91	97	91	91	100	97	83	100	100	100	100	100	100	100
0	104	91	94	91	97	95	95	100	97	93	100	100	94	95	100	104	100	100	100	100	100	100	100	100
1	103	93	94	92	95	97	97	96	98	93	98	94	92	94	94	101	98	92	99	97	104	100	105	96
2	98	91	91	87	91	93	95	95	96	88	93	94	85	91	95	100	94	89	97	87	101	90	100	91

## Sheet: Extended Fig 9c
Plaque assay in lung tissue
DMSO	Comp14 (-4 dpi)	Comp14 (-1 dpi)	Comp14 (0 dpi)
90000000	113000000	93333333	53333333
100000000	120000000	33333333	46666667
80000000	123000000	43333333	40000000
90000000		20000000	63333333
86666667		16666667	46666667
113000000		40000000	50000000
83333333		7666667	66666667

## Sheet: Extended Fig 9d
MA10 qPCR in lung tissue
DMSO	Comp14 (-4 dpi)	Comp14 (-1 dpi)	Comp14 (0 dpi)
38910803	28182027	52366820	1289633
53888741	6933469	35517635	38756688
143285744	261582021	188392256	17774974
146661344		107533259	41084875
74045435		31146485	41325729
15972343		5953921	66717176
4721340		15745561	62601012

## Sheet: Extended Fig 9e
Ace2 qPCR in mouse tissues
Lung		Liver		Heart		Small intestine
DMSO	Comp12	DMSO	Comp12	DMSO	Comp12	DMSO	Comp12
1	0.803089	1	0.709298	1.42625	0.811665	1	1.38665
0.970969	0.738716	1.07023	0.47364	1.10473	0.585481	0.981531	1.33694
0.839066	0.711356	0.85726	0.836051	0.814686	0.374527	0.873691	1.0854
0.954556	0.707925	0.764883	0.58981	0.889174	0.673189	0.842309	1.0901
0.905503	0.941085	1.36256	0.996895	1.18749	1.17625	1.12505	0.718792
0.872528	0.865616	1.08415	0.670891	0.866187	1.12008	1.09969	0.6794
0.727798	0.833484	0.918741	0.741568	0.964474	0.955944	1.00516	0.575608
0.627246	0.691612	0.830307	0.614231	0.747005	0.741307	0.917699	0.46684
	1.01388		1.02595		1.24396		0.71967
	0.930478		0.594976		0.905379		0.925143
	0.832141		0.824073		1.05824		0.570018
	0.724043		0.678331		0.914903		0.546962
